# Supplementary material for: Platinum Palladium Bimetallic Nanozymes Stabilized with Vancomycin for the Sensitive Colorimetric Determination of L-cysteine
Source: Biomolecules. 2023 Aug 16;13(8):1254. doi: 10.3390/biom13081254 (PMC10452367; doi:10.3390/biom13081254)
Supplement: Supplementary file 1 [file biomolecules-13-01254-s001.zip]

Archive with 1 entries (1 files):
- biomolecules-2527232-supplementary.pdf
